# Supplementary material for: Surface Immune Checkpoints as Potential Biomarkers in Physiological Pregnancy and Recurrent Pregnancy Loss
Source: Int J Mol Sci. 2024 Aug 29;25(17):9378. doi: 10.3390/ijms25179378 (PMC11395075; doi:10.3390/ijms25179378)
Supplement: Supplementary file 1 [file ijms-25-09378-s001.zip]

Archive with 1 entries (1 files):
- Supplementary data-Surface ICPs.pdf
